# Supplementary material for: Genetic Polymorphism of Y-Chromosome in Turkmen Population from Turkmenistan
Source: Genes (Basel). 2024 Nov 22;15(12):1501. doi: 10.3390/genes15121501 (PMC11675605; doi:10.3390/genes15121501)
Supplement: Supplementary file 1 [file genes-15-01501-s001.zip]

Archive with 1 entries (1 files):
- genes-3323095-supplementary.xlsx
